# Supplementary material for: FGF23 Controls Myocardial Fibrosis Progression via Promoting Cardiac Fibroblast Proliferation and Activation in Mice
Source: Biology (Basel). 2026 Mar 27;15(7):539. doi: 10.3390/biology15070539 (PMC13072025; doi:10.3390/biology15070539)
Supplement: Supplementary file 1 [file biology-15-00539-s001.zip]

Archive with 1 entries (1 files):
- biology-4171821-supplementary.pdf
